# Supplementary material for: Association of 17q12-q21 Asthma Risk Locus with Clinical Severity of Infant Respiratory Syncytial Virus Infection
Source: Biomolecules. 2025 Jul 22;15(8):1056. doi: 10.3390/biom15081056 (PMC12383441; doi:10.3390/biom15081056)
Supplement: Supplementary file 1 [file biomolecules-15-01056-s001.zip]

Archive with 1 entries (1 files):
- biomolecules-3689952-supplementary.pdf
